# Supplementary material for: Isolation of Endophytic Phosphate-Solubilizing Bacteria from Chinese Cymbidium (Cymbidium spp.) Orchid Roots
Source: Microorganisms. 2025 Sep 23;13(10):2229. doi: 10.3390/microorganisms13102229 (PMC12566214; doi:10.3390/microorganisms13102229)
Supplement: Supplementary file 1 [file microorganisms-13-02229-s001.zip]

Archive with 1 entries (1 files):
- microorganisms-3857346-supplementary.pdf
